# Supplementary material for: Enhanced Sampling Molecular Dynamics Simulations Reveal Transport Mechanism of Glycoconjugate Drugs through GLUT1
Source: Int J Mol Sci. 2024 May 17;25(10):5486. doi: 10.3390/ijms25105486 (PMC11122603; doi:10.3390/ijms25105486)
Supplement: Supplementary file 1 [file ijms-25-05486-s001.zip]

Archive with 1 entries (1 files):
- ijms-2993309-supplementary.pdf
